# Supplementary material for: Study on key parameters of buckling deformation instability and fracture of rock beams and asymmetric distribution law of stope stress
Source: PLoS One. 2024 Jun 11;19(6):e0305244. doi: 10.1371/journal.pone.0305244 (PMC11166296; doi:10.1371/journal.pone.0305244)
Supplement: S1 File — (XLSX) [file pone.0305244.s001.xlsx]

## Sheet: Sheet1
X-axis	Y-axis Vertical stress/MPa
Measuring point horizontal position/m	Advance 10m	Advance 20m	Advance 30m	Advance 40m	Advance 50m	Advance 60m	Advance 70m	Advance 80m	Advance 90m	Advance 100m
10	14.2856	14.3012	14.3201	14.3349	14.3523	14.3494	14.3473	14.2718	14.1859	13.9432
20	14.2856	14.3012	14.3201	14.3349	14.3523	14.3494	14.3473	14.2718	14.1859	13.9432
30	14.9416	14.9555	14.9685	14.984	14.9758	14.9848	14.8931	14.8535	14.5375	14.3083
40	14.4462	14.4596	14.4776	14.4764	14.4932	14.4253	14.4565	14.1359	14.1136	13.4306
50	16.4142	16.4178	16.4025	16.3935	16.3048	16.283	15.9494	16.1185	15.2126	15.0628
60	18.3521	18.3588	18.3669	18.3237	18.3195	18.0866	18.1689	17.2281	17.8885	12.0809
70	13.3199	13.3101	13.26	13.2104	12.9736	12.924	11.9818	12.4658	7.81499	12.2208
80	11.9053	11.8537	11.7914	11.5812	11.5062	10.6794	11.1194	5.85529	8.48176	14.9911
90	12.406	12.3381	12.1469	12.0465	11.2531	11.5804	6.17807	9.93556	15.259	13.4732
100	12.9689	12.767	12.6563	11.8793	12.1947	6.71049	10.7141	16.6422	14.1037	14.3517
110	13.1441	13.0132	12.2477	12.5138	7.04065	11.0401	17.0049	13.8678	14.3864	13.8571
120	13.4241	12.6776	12.9317	7.43211	11.4116	17.0632	13.9595	14.8402	14.11	14.1355
130	12.9171	13.0626	7.65573	11.7051	17.1706	14.1191	14.9516	13.9874	14.1791	13.9732
140	13.1489	7.67772	11.7265	17.1362	14.2231	14.9621	14.015	14.3333	14.0886	14.0711
150	7.98789	11.736	17.0271	14.2703	14.9814	14.0639	14.347	14.0373	14.1028	14.016
160	11.7435	16.8984	14.3301	14.9691	14.0783	14.3488	14.0372	14.1559	14.0743	14.0421
170	16.9009	14.3439	14.9101	14.084	14.3274	14.0352	14.1521	14.0457	14.0747	14.0254
180	14.3334	14.8905	14.068	14.3189	14.027	14.1407	14.0371	14.0927	14.0682	14.0404
190	14.8855	14.0899	14.2831	14.0232	14.1279	14.029	14.0832	14.0538	14.0688	14.0425
200	14.0824	14.2625	14.0115	14.1196	14.0225	14.0755	14.046	14.0746	14.0682	14.0434
210	14.2643	14.003	14.107	14.0192	14.0677	14.039	14.0677	14.0628	14.0666	14.0459
220	14.0041	14.0927	14.0143	14.0639	14.035	14.0626	14.0572	14.0722	14.0687	14.0464
230	14.093	14.0093	14.057	14.0327	14.0585	14.0542	14.0688	14.0684	14.0654	14.0452
240	14.0104	14.0524	14.0304	14.0567	14.0505	14.0656	14.0654	14.0737	14.0683	14.0465
X-axis	Y-axis Vertical stress/MPa
Measuring point horizontal position/m	Advance 10m	Advance 20m	Advance 30m	Advance 40m	Advance 50m	Advance 60m	Advance 70m	Advance 80m	Advance 90m	Advance 100m
10	13.8332	14.8962	15.088	15.2243	15.1993	15.1376	15.0414	14.9496	14.8659	14.7998
20	13.8332	14.8962	15.088	15.2243	15.1993	15.1376	15.0414	14.9496	14.8659	14.7998
30	15.0527	15.2627	16.1956	16.4116	16.5642	16.5635	16.5466	16.4615	16.3849	16.3157
40	12.318	15.3989	14.6014	14.8633	14.8444	14.847	14.7488	14.6926	14.6063	14.5321
50	17.9838	17.5221	21.1641	21.8367	22.4844	22.7908	23.098	23.1131	23.0927	23.0387
60	7.89252	16.7862	14.2863	15.2093	15.3021	15.4547	15.3361	15.3697	15.2921	15.1984
70		2.45306	12.0216	13.0526	14.574	15.179	15.9989	15.9938	15.9528	15.871
80	8.27059	6.18713	0.31239	7.16338	9.04049	10.7046	11.4727	12.5525	13.0421	13.2596
90	12.3871	14.7748	5.15075	1.50299	7.53709	8.9177	10.5862	10.6933	10.7373	10.6511
100	15.1767	14.6065	15.6683	4.11804	1.88781	9.05691	12.1012	14.627	16.0412	16.9581
110	13.4804	15.244	15.4313	16.9418	4.61904	1.23898	6.37971	8.26338	9.49936	9.94738
120	14.4151	14.3402	15.6655	16.6122	16.7619	5.39215	2.72076	8.76802	11.8328	13.5816
130	13.8451	14.4547	14.5763	15.8012	17.1414	16.6293	4.94491	1.71499	7.44941	10.7109
140	14.1589	14.1566	14.7014	14.8822	16.1528	17.1956	15.4984	4.60495	2.19089	8.33153
150	13.9668	14.1926	14.2223	14.7001	15.085	16.4406	17.9979	15.2842	4.82956	1.91625
160	14.0746	14.0755	14.2283	14.3505	14.7942	15.049	16.8558	18.2946	15.5209	5.32146
170	14.0062	14.0859	14.0738	14.2117	14.4009	14.8274	15.2329	17.1423	18.3934	15.6347
180	14.0527	14.0519	14.077	14.0887	14.2148	14.3188	14.9489	15.2686	17.2887	18.3615
190	14.0331	14.059	14.0323	14.0516	14.073	14.2043	14.3777	15.0655	15.3118	17.3951
200	14.0441	14.0512	14.0421	14.0215	14.0325	14.0345	14.2217	14.3579	15.0662	15.2932
210	14.0315	14.0559	14.0333	14.0205	14.0022	14.0207	14.0344	14.238	14.3435	15.0973
220	14.0324	14.0538	14.0451	14.0203	14.0052	13.9806	14.0091	14.0151	14.222	14.3249
230	14.029	14.0598	14.0436	14.0311	14.0071	13.9964	13.9702	14.0046	13.9958	14.2245
240	14.0361	14.0565	14.0525	14.0337	14.0199	13.9974	13.9845	13.957	13.992	13.9916
250	14.0357	14.062	14.0528	14.0417	14.0251	14.0148	13.9889	13.9787	13.9475	13.9899
260	14.0381	14.0608	14.0585	14.0525	14.0432	14.0341	14.0172	14.0022	13.9749	13.9701
270	14.0381	14.0621	14.0612	14.0558	14.047	14.0394	14.0264	14.0105	13.9966	13.9733
280	14.0429	14.0626	14.0617	14.0575	14.0529	14.046	14.0359	14.0242	14.0082	13.9968
290	14.0445	14.0606	14.0615	14.059	14.0556	14.0499	14.0419	14.0315	14.0223	14.0073
300	14.0424	14.0639	14.0631	14.0602	14.0571	14.0539	14.0475	14.0401	14.0306	14.0219
